# Supplementary material for: Understanding the Barriers and Attitudes toward Influenza Vaccine Uptake in the Adult General Population: A Rapid Review
Source: Vaccines (Basel). 2023 Jan 13;11(1):180. doi: 10.3390/vaccines11010180 (PMC9861815; doi:10.3390/vaccines11010180)
Supplement: Supplementary file 1 [file vaccines-11-00180-s001.zip]

Archive with 1 entries (1 files):
- vaccines-2117615-supplementary.pdf
